# Supplementary material for: CYP2D6 gene variants: association with breast cancer specific survival in a cohort of breast cancer patients from the United Kingdom treated with adjuvant tamoxifen
Source: Breast Cancer Res. 2010 Aug 23;12(4):R64. doi: 10.1186/bcr2629 (PMC2949659; doi:10.1186/bcr2629)
Supplement: Additional file 1 — Supplementary tables S1 to S6 and S8. Supplementary table S1: CYP2D6 inhibitors. A table containing the generic and trade names of CYP2D6 inhibitor drugs used by patients in the study. Supplementary table S2: All Functional and TagSNPs attempted. A table containing all the functional and tagSNPs attempted including those which failed. Supplementary table S3: Power calculations. Tabulated summary of power available in this study for each variant. Supplementary table S4: Genotype and allele frequencies. Tabulated summary of genotype and allele frequencies for each variant. Also the number of deaths (all-cause) in tamoxifen-treated patients. Supplementary table S5: Genotype frequencies and results of unadjusted and adjusted Cox regression analysis of common (tagSNPs) and functional polymorphisms and overall survival. Supplementary table S6: Full unadjusted CYP2D6 survival analysis independent of tamoxifen status. Tabulated summary of the full unadjusted CYP2D6 survival analysis independent of tamoxifen status. Supplementary table S8: Summary of previous studies. Tabulated summary of previous studies relating to CYP2D6 variants, clinical response and tamoxifen. [file bcr2629-S1.XLS]

## Sheet: Supple Table 1_CYP2D6Inhib
Supplementary Table 1: CYP2D6 INHIBITORS
Generic Name	Trade Name
Paroxetine	Seroxat
Fluoxetine	Prozac
Sertraline	Lustral
Fluvoxamine	Faverin
Nefazodone	Dutonin
Venlafaxine	Efexor
Clomipramine	Anafranil
Amitriptyline	Tryptizol
Cimetidine	Tagamet
Fluphenazine	Modicate
Fluphenazine	Moditen
Haloperidol	Haldol Serenace
Haloperidol	Haldol Decanoate
Perphenazine	Fentazin
Thioridazine	Melleril

## Sheet: Supplementary Table2_All.SNPs
Supplementary Table 2: All Functional and Tag SNPs Attempted
Rs Number	SNP/Haplotype Name	Base Change	Position	Chromosome Position	Comments
Putative Functional SNPs
28371725	CYP2D6*41	G/A	2988G>A	40853749
3892097	CYP2D6*4	G/A	1846G>A	40854891
5030866	CYP2D6*6	G/A	1976G>A	40854761
5030655	CYP2D6*6a	T del	1707delT	40855030	unsuccessful assay
5030656	CYP2D6*9	AAG del		40854120 - 122
1065852	CYP2D6*10	C/T	100C>T	40856638
†N/A	CYP2D6*5	Gene deletion	†N/A		Real-Time PCR
†N/A	CYP2D6*UM	Gene duplication	†N/A		Real-Time PCR
4986774	CYP2D6*3	A del	2549 delA	40867890	failed manufacture
5030867	CYP2D6*7	A/C	2935A>C	40853802	unsuccessful assay
5030865	CYP2D6*8	G/T	1758G>T	40854979	failed manufacture
5030863	CYP2D6*11	G/C	883G>C	40855856	unsuccessful assay
5030862	CYP2D6*12	A/G	124G>A	40856614	failed manufacture
28371706	CYP2D6*17	C/T	1023C>T	40855716	unsuccessful assay
Tag SNPs
764481	CYP2D6_01t	G/A	§	40848370
5758589	CYP2D6_02t	G/A	§	40848326
6519313	CYP2D6_03t	C/T	§	40882819
9306356	CYP2D6_04t	T/C	§	40897034
5751222	CYP2D6_05t	T/A	§	40847866
†N/A: CYP2D6*5 and CYP2D6*UM are gene deletion and gene duplication variants respectively
§: No position given because the tagSNPs lie in the 100kbp region around the CYP2D6 gene

## Sheet: Supple Table 3_PowerCalcs
Supplementary Table 3 - Power Calculations
CYP2D6 Variant	Minor Allele Frequency	Power
CYP2D6*41	0.09	1
CYP2D6*4	0.2	1
CYP2D6*5	0.04	1
CYP2D6*6	0.01	0.65
CYP2D6*9	0.03	0.98
CYP2D6*10	0.02	0.91
CYP2D6*UM	0.08	1
Number of Events (deaths from breast cancer) = 730 at ten years
Hazard Ratio set at 1.85

## Sheet: Supplementary Table 4_Geno Freq
Supplementary Table 4: Genotype and Allele Frequencies
SNP	Metaboliser Status	Minor Allele Frequency	Number of cases	Total Number of cases	Tamoxifen (% of total number of cases)	Number of deaths (all-cause) tamoxifen group (% of total number of cases)
CYP2D6 Functional SNPs
CYP2D6*41	(IM)	0.09	―	6524
Common Homozygote		―	5400	―	2560 (39.2%)	409 (6.3%)
Heterozygote		―	1037	―	495 (7.6%)	77 (1.2%)
Rare Homozygote		―	87	―	36 (0.6%)	3 (0.05%)
CYP2D6*4	(PM)	0.2	―	6449
Common Homozygote		―	4182	―	1950 (30.2%)	302 (4.7%)
Heterozygote		―	2001	―	978 (15.2%)	159 (2.5%)
Rare Homozygote		―	266	―	130 (2.0%)	23 (0.4%)
2CYP2D6*6	(PM)	0.01	―	6549
Common Homozygote		―	6389	―	3038 (46.4%)	474 (7.2%)
Heterozygote		―	160	―	76 (1.2%)	19 (0.3%)
Rare Homozygote		―	0	―	0 (0%)	0 (0%)
CYP2D6*9	(IM)	0.03	―	6508
Common Homozygote		―	6145	―	2920 (44.9%)	455 (7.0%)
Heterozygote		―	360	―	172 (2.6%)	34 (0.5%)
Rare Homozygote		―	3	―	1 (0.02%)	0 (0%)
CYP2D6*10	(IM)	0.02	―	4115
Common Homozygote		―	3969	―	1859 (45.2%)	285 (6.9%)
Heterozygote		―	146	―	57 (1.9%)	8 (0.2%)
Rare Homozygote		―	0	―	0 (0%)	0 (0%)
CYP2D6*5	(PM)	0.04		6553
Total heterozygotes and common homozygotes			6544		3110 (47.5%)	497 (7.6%)
Rare Homozygote			9		3 (0.05%)	0 (0.00%)
CYP2D6*UM	(UM)	0.08		6607
Total heterozygotes and common homozygotes			6567		3123 (47.3%)	500 (7.6%)
Rare Homozygote			40		18 (0.3%)	1 (0.02%)
TagSNPs
CYP2D6_01t	¹N/A	0.31	―	6545
Common Homozygote		―	3101	―	1477 (22.6%)	244 (3.7%)
Heterozygote		―	2771	―	1278 (19.5%)	189 (2.9%)
Rare Homozygote		―	673	―	358 (5.5%)	62 (1%)
CYP2D6_02t	¹N/A	0.47	―	6505
Common Homozygote		―	1834	―	922 (14.2%)	162 (2.5%)
Heterozygote		―	3252	―	1513 (23.3%)	220 (3.4%)
Rare Homozygote		―	1419	―	669 (10.3%)	114 (1.8%)
CYP2D6_03t	¹N/A	0.23	―	6559
Common Homozygote		―	3829	―	1827 (27.9%)	290 (4.4%)
Heterozygote		―	2379	―	1115 (17%)	173 (2.6%)
Rare Homozygote		―	351	―	181 (2.8%)	32 (0.5%)
CYP2D6_04t	¹N/A	0.08	―	6483
Common Homozygote		―	5484	―	2607 (40.2%)	416 (6.4%)
Heterozygote		―	954	―	456 (7%)	66 (1.0%)
Rare Homozygote		―	45	―	19 (0.3%)	4 (0.06%)
CYP2D6_05t	¹N/A	0.22	―	6480
Common Homozygote		―	3973	―	1870 (28.9%)	296 (4.6%)
Heterozygote		―	2224	―	1067 (16.5%)	175 (2.7%)
Rare Homozygote		―	283	―	140 (2.2%)	21 (0.3%)
2CYP2D6*6: is variant 1976g>a

## Sheet: Supplementary Table 5_OSresults
Supplementary Table 5 - Genotype frequencies and results of unadjusted and adjusted Cox regression analysis of common (tagSNPs) and functional polymorphisms and overall survival
SNP	Metaboliser Status	MAF**	No Tamoxifen Unadjusted P-value	No Tamoxifen Unadjusted Hazard ratio (HR)	No Tamoxifen Unadjusted 95% CI**	Tamoxifen Unadjusted P-value	Tamoxifen Unadjusted Hazard ratio (HR)	Tamoxifen Unadjusted 95% CI**	*Tamoxifen Adjusted P-value	*Tamoxifen Adjusted Hazard ratio (HR)	*Tamoxifen Adjusted 95% CI**
CYP2D6 Functional SNPs
CYP2D6*41	(IM)	0.1	0.2	1.22	0.91 - 1.63	0.2	0.85	0.66 -1.09	0.71	0.92	0.60 - 1.42
CYP2D6*4	(PM)	0.18	0.37	0.9	0.71 - 1.14	0.5	1.06	0.90 -1.26	0.45	1.11	0.84 - 1.46
CYP2D6*5	(PM)	0.04	0.64	1.66	0.23 - 11.88	†n / a	†n / a	†n / a	†n / a	†n / a	†n / a
2CYP2D6*6	(PM)	0.01	0.9	0.94	0.35 - 2.52	0.01	1.91	1.18 - 3.11	0.13	2.02	0.82 - 4.99
CYP2D6*9	(IM)	0.03	0.34	0.74	0.38 - 1.42	0.97	1.01	0.67 -1.52	0.45	1.27	0.68 - 2.37
CYP2D6*10	(IM)	0.19	0.89	1.05	0.51 - 2.14	0.94	1.03	0.51 - 2.08	0.62	1.34	0.42 - 4.33
CYP2D6*UM	(UM)	0.13	0.82	1.26	0.18 - 9.03	0.29	0.34	0.05 - 2.45	†n / a	†n / a	†n / a
§CYP2D6*PM Model 1	(PM)	¹N/A	0.73	0.91	0.51 - 1.60	0.94	0.98	0.63 - 1.54	0.77	1.12	0.54 - 2.32
§§CYP2D6*PM Model 2	(PM)	¹N/A	0.53	1.09	0.83 - 1.43	0.49	1.07	0.88 - 1.32	0.11	1.34	0.94 - 1.90
TagSNPs
CYP2D6_01t	¹N/A	0.32	0.97	1	0.82 - 1.22	0.96	1	0.87 - 1.16	0.77	0.96	0.76 - 1.23
CYP2D6_02t	¹N/A	0.46	0.47	1.07	0.89 - 1.29	0.3	0.93	0.81-1.07	0.28	0.88	0.70 - 1.11
CYP2D6_03t	¹N/A	0.24	0.28	0.88	0.70 - 1.11	0.22	1.1	0.94-1.29	0.79	1.03	0.80 - 1.34
CYP2D6_04t	¹N/A	0.08	0.22	1.23	0.89 - 1.70	0.32	0.87	0.67-1.14	0.49	1.16	0.76 - 1.78
CYP2D6_05t	¹N/A	0.22	0.49	0.92	0.73 - 1.16	0.68	1.04	0.88 -1.22	0.53	1.09	0.83 - 1.42
*Adjusted values in all cases, except PM models, include adjustment for grade, stage, chemotherapy, surgery, lymph node status, ER and tumour size.
**Abbreviations: MAF - Mean Allele Frequency; 95%CI - 95% Confidence Interval
†n/a - No calculations possible due to low sample number
§The PM group are classified as carriers of two variant alleles (rare homozygote alleles) for at least one of the functional SNPs associated with PM or intermediate metaboliser (IM) status. Where IM = CYP2D6*41; CYP2D6*9; CYP2D6*10 and PM = CYP2D6*4; CYP2D6*5; CYP2D6*6. In CYP2D6*Poor Metaboliser (PM) Model 1: the PM group (classified as stated) is compared with individuals who carried two copies…
§§The PM group was classified as individuals carrying at least one variant allele at one or more of the functional SNPs (heterozygotes and rare homozygotes), associated with PM or intermediate metaboliser (IM) status. Where IM = CYP2D6*41; CYP2D6*9; CYP2D6*10 and PM = CYP2D6*4; CYP2D6*5; CYP2D6*6. In CYP2D6*Poor Metaboliser (PM) Model 2: the PM group (classified as stated) is compared with indivi…
¹N/A: not applicable
2CYP2D6*6 refers to the 1976g>a variant, which is associated with CYP2D6*6b and CYP2D6*6c.

## Sheet: Supple Table 6_Full Unadj Res
Supplementary Table 6 - Full Unadjusted CYP2D6 Survival Analysis Independent of Tamoxifen status
SNP	MAF**	P-trend	Hazard ratio (HR) Per Allele	95% CI**	P-heterogeneity	Heterozygote Risk	95% CI**	Homozygote Risk	95% CI**
CYP2D6-01t	0.31	0.59	0.97	0.89 -1.07	0.63	0.94	0.82 -1.07	0.99	0.80 -1.23
CYP2D6-02t	0.47	0.74	1.01	0.93 -1.11	0.16	0.9	0.79 - 1.05	1.04	0.88 - 1.24
CYP2D6-03t	0.23	0.63	0.97	0.88 -1.08	0.77	0.95	0.83 - 1.09	1	0.75 - 1.33
CYP2D6-04t	0.08	0.52	1.05	0.90 - 1.24	0.78	1.07	0.89 - 1.27	1.01	0.48 - 2.13
CYP2D6-05t	0.22	1	1	0.90 - 1.12	1	1	0.87 - 1.15	1	0.73 - 1.37
CYP2D6*4	0.2	0.97	1	0.90 - 1.12	0.56	0.96	0.83 - 1.10	1.13	0.84 - 1.54
††CYP2D6*5	0.04	0.15	2.61	0.84 - 8.12
††CYP2D6*6	0.01	0.09	1.38	0.97 - 1.98
††CYP2D6*9	0.03	0.65	0.94	0.71 - 1.23
††CYP2D6*10	0.02	0.43	1.18	0.80 - 1.74
CYP2D6*41	0.09	0.81	1.02	0.88 - 1.18	0.03	1.13	0.96 - 1.33	0.46	0.21 - 1.03
††CYP2D6*UM	0.08	0.49	0.75	0.31 - 1.80
††The values for these SNPs have been calculated individually due to their low frequency i.e. no rare homozygotes
**Abbreviations: MAF - Minor Allele Frequency; 95%CI - 95% Confidence Interval

## Sheet: SuppleTable8_PrevStudies
Supplementary Table 8: Summary of Previous Studies
Study	†Key Results Related to CYP2D6					Size of Study	Type of Sample used
	CYP2D6*4	CYP2D6*6	CYP2D6*5	CYP2D6*10	Combined CYP2D6 Poor Metabolisers
13Goetz M	CYP2D6*4/*4 (univariate analysis) RFS: [P=0.023; HR=2.71; 95%CI 1.15-6.41] DFS: [P=0.012; HR=2.44; 95%CI 1.22-4.90] OS: [P=0.169; HR=1.73; 95%CI 0.79-3.76]	No CYP2D6*6/*6 variants found	Not assessed	Not assessed	Not assessed	Total n =240	Paraffin block extracted DNA = 223 and buccal swabs=17
15Schroth W	Assessed in combination	Not assessed	Assessed in combination	Assessed in combination	CYP2D6*PM/IM (univariate analysis, recessive) RFT: [P=0.02; HR=1.63; 1.07-2.46] EFS: [P=0.03; HR=1.46; 1.03-2.07]	Total n = 486 [280 non-tamoxifen; 206 tamoxifen].	Matrix-assisted, laser desorption/ionisation, mass spectometry and real-time PCR.
18Lim HS	Not assessed	Not assessed	Not assessed in the genotype / phenotype analysis	CYP2D6*10/*10 median TTP 5months versus 21.8months in all others [P=0.0186]	Not assessed	Total n =202 (pharmacokinetic study)	Genomic DNA from blood samples.Total n =202 measured plasma tamoxifen and metabolite levels. n=21 used in genotype / phenotype correlations.
14Bonanni B	CYP2D6*4/*4 frequency higher in breast cancer patientsthan in controls P=0.015	Not assessed	Not assessed	Not assessed	Not assessed	Total n =46 cases with genotype determination, 136 controls.	Genomic DNA from blood samples.
22Goetz M	CYP2D6*4/*4 (univariate analysis for PM) RFS: [P=0.005; HR=2.69; 95%CI 1.34-5.37] DFS: [P=0.008; HR=2.44; 95%CI 1.27-4.69] OS: [P=0.077; HR=2.0; 95%CI 0.92-4.17]	Not assessed	Not assessed	Not assessed	Not assessed	Total n =190	Paraffin block extracted DNA
16Kiyotani K	Not assessed	Not assessed	Not assessed	CYP2D6*10/*10 RFS: [P=0.036; HR=10.04; 95%CI 1.17-86.27]	Not assessed	Total n=67 All tamoxifen treated.	Genomic DNA from blood samples.
19Bijl M	CYP2D6*4/*4: [P=0.041; HR=4.1 95%CI 1.1-15.9]	Not assessed	Not assessed	Not assessed	Not assessed	Total n =85 all treated with tamoxifen	Genomic DNA from blood samples.
21Schroth W	Assessed in combination	Not assessed	Assessed in combination	Assessed in combination	PM adjusted TTR: P=0.02; HR=1.9; 95%CI=1.10-3.28. DFS: P=0.02; HR=1.29; 95%CI=1.03 - 1.61.	Total n= 1325 all treated with tamoxifen	Genomic DNA from blood samples n=601; Paraffin block extracted DNA n = 659; fresh frozen tumour n= 101
20Newman W	Assessed in combination	Not assessed	Assessed in combination	Assessed in combination	Overall PM Group (with 2 copies of *3, *4, *5 and patients treated with concomittant CYP2D6 inhibitors) [RFS: P=0.19;HR=1.9 95%CI 0.8-4.8 and OS: P=0.17;HR=2.5 95%CI 0.8-8.2]	Total = 115 cases (47 BRCA1 and 68 BCRA2) all treated with tamoxifen. Controls n= 90	Genomic DNA from blood samples.
24Wegman P	CYP2D6*4/*4: [P=0.0089; RRR=0.28 95%CI 0.11-0.74]	Not assessed	Not assessed	Not assessed	Not assessed	Total n =226 [112 tamoxifen; 114 non-tamoxifen].	DNA extracted from fresh frozen tumour samples.
23Nowell SA	CYP2D6*4/*4: (in tamoxifen treated patients) OS: [P=0.51;HR=0.77 95%CI 0.32-1.81] PFS: [P=0.19;HR=0.67 95%CI 0.33-1.35]	Not assessed	Not assessed	Not assessed	Not assessed	Total n =337 [162 tamoxifen; 175 non-tamoxifen].	Paraffin block extracted DNA
25Wegman P	CYP2D6*4/*4: (in patients treated with tamoxifen for 5 years) RFS: [P=0.14; HR=0.33 95%CI 0.08-1.43]	Not assessed	Not assessed	Not assessed	Not assessed	Total n =677 [all treated with tamoxifen].	DNA extracted from fresh frozen tumour samples.
†All abbreviations used: RFS - relapse free survival; DFS - disease free survival; OS - overall survival; RFT - relapse free time; EFS - event free survival; PFS - progression free survival; TTP - time to progression; TTR - time to recurrence; RRR - recurrence rate ratio; PM - poor metaboliser; IM - intermediate metaboliser.
